# Supplementary material for: RIMKLA promotes hypertension by activating PKM2 to trigger VSMC phenotype switch
Source: Mil Med Res. 2026 Jul 24;13(1):100056. doi: 10.1016/j.mmr.2026.100056 (PMC13420487; doi:10.1016/j.mmr.2026.100056)
Supplement: Supplementary file 1 — Supplementary material [file mmc1.xlsx]

## Sheet: Table S1
Table S1 Information of high GIC score gene RIMKLA
Species	Gene ID	Reference sequence	Sequence length	GIC score	Importance ranking
Human	284716	NM_173642.4	10577	0.801985	18/1000
Mouse	194237	NM_177572.4	4093	0.577117	247/1000
GIC: http://www.cuilab.cn/gic. RIMKLA. Ribosomal modification protein rimK-like family member A; GIC. Gene importance calculator

## Sheet: Table S2
Table S2 List of oligonucleotide primer pairs used in real time RT-PCR analysis
Oligonucleotide	Primer	Source	Identifier
RIMKLA (Rat)	Forward: 5’-CGTAGTGGTTGTCCGAGTGT-3’	This study	N/A
RIMKLA (Rat)	Reverse: 5’-GAACAGGTAGGGCACATCGT-3’	This study	N/A
RIMKLA (Mus)	Forward: 5’-AATGATCGATGAAGCTGAGCC-3’	This study	N/A
RIMKLA (Mus)	Reverse: 5’-CCACACCACCTAGAAAGCAG-3’	This study	N/A
PKM2 (Rat)	Forward: 5’-GCTCAGAAGATGATGATTGGAC-3’	This study	N/A
PKM2 (Rat)	Reverse: 5’-CCTTTGGCTGTTTCTCCG-3’	This study	N/A
PKM2 (Mus)	Forward: 5’-CGCCTGGACATTGACTCTG-3’	This study	N/A
PKM2 (Mus)	Reverse: 5’-GAAATTCAGCCGAGCCACATT-3’	This study	N/A
CCND1 (Rat)	Forward: 5’-TGGAACTGCTTCTGGTGA-3’	This study	N/A
CCND1 (Rat)	Reverse: 5’-TTGTTCTCATCCGCCTCT-3’	This study	N/A
PCNA (Rat)	Forward: 5’-CCACCATGTTTGAGGCA-3’	This study	N/A
PCNA (Rat)	Reverse: 5’-CGAATCCATGCTCTGTAGG-3’	This study	N/A
MMP2 (Rat)	Forward: 5’-GATACCCCAAGCCACTGA-3’	This study	N/A
MMP2 (Rat)	Reverse: 5’-CCAGAACTTGTCCCCAGA-3’	This study	N/A
MMP9 (Rat)	Forward: 5’-CGCTGGGCTTAGATCATT-3’	This study	N/A
MMP9 (Rat)	Reverse: 5’-TGCTGGATGCCTTTTATGT-3’	This study	N/A
OPN (Rat)	Forward: 5’-AGGTCATCCCAGTTGCC-3’	This study	N/A
OPN (Rat)	Reverse: 5’-GGCCCTCTGCTTATACTCC-3’	This study	N/A
VIM (Rat)	Forward: 5’-AGGTGGAGAGGGACAACC-3’	This study	N/A
VIM (Rat)	Reverse: 5’-GGTCAAGACGTGCCAGAG-3’	This study	N/A
FN-1 (Rat)	Forward: 5’-CCCTCACCAACCTTAATCC-3’	This study	N/A
FN-1 (Rat)	Reverse: 5’-CTCGGGACATCGGAAAC-3’	This study	N/A
COL1A1 (Rat)	Forward: 5’-CGGCTCCTGCTCCTCTT-3’	This study	N/A
COL1A1 (Rat)	Reverse: 5’-AGGTTTCCACGTCTCACCA-3’	This study	N/A
CNN1 (Rat)	Forward: 5’-CCAACAACACCCAAAGGA-3’	This study	N/A
CNN1 (Rat)	Reverse: 5’-GCTCCCATTGCAGGAAG-3’	This study	N/A
TAGLN (Rat)	Forward: 5’-TACCCCAGAGCCACCAC-3’	This study	N/A
TAGLN (Rat)	Reverse: 5’-GGCTACCTCAGCCCACTT-3’	This study	N/A
ACTA2 (Rat)	Forward: 5’-CCGCAAATGCTTCTAAGTC-3’	This study	N/A
ACTA2 (Rat)	Reverse: 5’-GCGCTGATCCACAAAAC-3’	This study	N/A
MYH11 (Rat)	Forward: 5’-GATACGGCCTACAGAAGCA-3’	This study	N/A
MYH11 (Rat)	Reverse: 5’-GCCACCACAGCCAAATAC-3’	This study	N/A
GAPDH	Forward: 5’-AACTTTGGCATTGTGGAAGG-3’	This study	N/A
GAPDH	Reverse: 5’-ACACATTGGGGGTAGGAACA-3’	This study	N/A
RIMKLA. Ribosomal modification protein rimK-like family member A; PKM2. M2-type pyruvate kinase; CCND1. Cyclin D1; PCNA. Proliferating cell nuclear antigen; MMP2/9. Matrix metalloproteinase 2/9; OPN. Osteopontin; VIM. Vimentin; FN-1. Fibronectin; COL1A1. Collagen-1; CNN1. Calponin 1; TAGLN. Transgelin or smooth muscle 22α (SM22α); ACTA2. Alpha-2 smooth muscle actin or α-smooth muscle actin (α-SMA…

## Sheet: Table S3
Table S3 The basal clinical characteristics of patients (n=3)
Item	Normotension	Hypertension	P-value
Sex (male/female)	2/1	1/2	1
Age (year, mean±SEM)	60.33±0.88	67.67±10.35	0.5191
SBP (mmHg, mean±SEM)	121.0±5.00	147.7±11.78	0.1056
DBP (mmHg, mean±SEM)	68.33±5.04	78.67±13.32	0.5899
BMI (kg/m2, mean±SEM)	21.35±1.40	23.55±2.24	0.4515
Fasting glucose (mmol/L, mean±SEM)	6.05±0.65	9.67±3.14	0.3218
TG (mmol/L, mean±SEM)	1.02±0.30	1.23±0.13	0.5418
TC (mmol/L, mean±SEM)	2.23±0.36	2.59±0.32	0.4984
HDL (mmol/L, mean±SEM)	0.75±0.19	0.69±0.20	0.8268
LDL (mmol/L, mean±SEM)	0.90±0.31	1.26±0.20	0.3872
Diabetes mellitus [n(%)]	1(33.3)	1(33.3)	1
Patients for hypertension group were regularly treated with antihypertensive drugs.
Patient 1 (Male): treated with a calcium channel blocker (CCB, felodipine) plus an angiotensin II receptor blocker (ARB, valsartan);
Patient 2 (Female): treated with an angiotensin II receptor blocker (ARB, irbesartan) plus a diuretic (hydrochlorothiazide);
Patient 3 (Female): treated with an angiotensin-converting enzyme inhibitor (ACEI, fosinopril) plus a calcium channel blocker (CCB, felodipine).
SBP. Systolic blood pressure; DBP. Diastolic blood pressure; BMI. Body mass index; TG. Triglyceride; TC. Serum total cholesterol; HDL. High density lipoprotein; LDL. Low density lipoprotein

## Sheet: Table S4 
Table S4 Raw data for LC-MS analysis of untargeted identified metabolomics
Database ID	Database link	Class	Metabolite name	Formula	Ad-GFP group				Ad-RIMKLA group
					1	2	3	4	5	6	7	8
HMDB0000201	http://www.hmdb.ca/metabolites/HMDB00201	Acyl carnitines	L-acetylcarnitine	C9H17NO4	78790	116300	108500	149600	86510	82990	89810	109200
HMDB0000222	http://www.hmdb.ca/metabolites/HMDB00222	Acyl carnitines	L-palmitoylcarnitine	C23H45NO4	16430	27510	19360	37490	16420	23620	24180	24090
HMDB0000688	http://www.hmdb.ca/metabolites/HMDB00688	Acyl carnitines	Isovalerylcarnitine	C12H23NO4	35730	48510	56350	43100	51880	49320	53720	65680
HMDB0000705	http://www.hmdb.ca/metabolites/HMDB00705	Acyl carnitines	Hexanoylcarnitine	C13H25NO4	1500	2702	2677	3100	2566	3072	2429	2506
HMDB0000736	http://www.hmdb.ca/metabolites/HMDB62556	Acyl carnitines	Isobutyrylcarnitine	C11H21NO4	11660	18260	20690	13150	17780	14560	20190	24140
HMDB0000824	http://www.hmdb.ca/metabolites/HMDB00824	Acyl carnitines	Propionylcarnitine	C10H19NO4	70800	88060	107000	77880	103800	89000	95740	118800
HMDB0000848	http://www.hmdb.ca/metabolites/HMDB00848	Acyl carnitines	Stearoylcarnitine	C25H49NO4	11900	26650	21030	38770	19350	23170	26740	24880
HMDB0002013	http://www.hmdb.ca/metabolites/HMDB02013	Acyl carnitines	Butyrylcarnitine	C11H21NO4	26040	34740	35780	39070	31470	31960	31610	35900
HMDB0002250	http://www.hmdb.ca/metabolites/HMDB02250	Acyl carnitines	Dodecanoylcarnitine	C19H37NO4	2430	9530	9442	8435	2055	2392	8800	9361
HMDB0005065	http://www.hmdb.ca/metabolites/HMDB05065	Acyl carnitines	Oleoylcarnitine	C25H47NO4	17250	22470	17320	27430	13450	18030	23270	22690
HMDB0005066	http://www.hmdb.ca/metabolites/HMDB05066	Acyl carnitines	Tetradecanoylcarnitine	C21H41NO4	2734	3002	2618	4135	2347	2747	3351	3516
HMDB0013128	https://hmdb.ca/metabolites/HMDB0013128	Acyl carnitines	Valerylcarnitine	C12H23NO4	43680	59670	77510	48770	65320	59310	66950	84300
HMDB0015654	https://hmdb.ca/metabolites/HMDB0015654	Acyl cholines	Methacholine	C8H17NO2	11440	14510	15760	15540	16900	14250	14400	18640
HMDB0000210	http://www.hmdb.ca/metabolites/HMDB00210	Alcohols	Pantothenic acid	C9H17NO5	210200	247900	294400	276800	336800	259600	240400	283100
HMDB0000001	https://hmdb.ca/metabolites/HMDB0000001	Amino acids	1-Methylhistidine	C7H11N3O2	1479	2714	2541	2941	3296	3087	2922	3625
HMDB0000064	http://www.hmdb.ca/metabolites/HMDB00064	Amino acids	Creatine	C4H9N3O2	3538000	3687000	3836000	4300000	3506000	3466000	3696000	4041000
HMDB0000070	http://www.hmdb.ca/metabolites/HMDB00070	Amino acids	Pipecolic acid	C6H11NO2	14690	16330	17880	18100	20840	17660	22000	21700
HMDB0000112	https://hmdb.ca/metabolites/HMDB0000112	Amino acids	Gamma-aminobutyric acid	C4H9NO2	11460	17720	17450	28920	15810	14850	14450	16810
HMDB0000123	https://hmdb.ca/metabolites/HMDB0000123	Amino acids	Glycine	C2H5NO2	6335	6273	6115	6417	7954	7943	6860	8285
HMDB0000125	https://hmdb.ca/metabolites/HMDB0000125	Amino acids	Glutathione	C10H17N3O6S	4312000	8301000	8454000	8714000	8649000	8561000	9042000	8533000
HMDB0000148	http://www.hmdb.ca/metabolites/HMDB00148	Amino acids	L-glutamic acid	C5H9NO4	3138000	3575000	3678000	3967000	3553000	3712000	3848000	3734000
HMDB0000158	http://www.hmdb.ca/metabolites/HMDB00158	Amino acids	L-tyrosine	C9H11NO3	1.14647e+06	1.29644e+06	1.4735e+06	1.37008e+06	1.75584e+06	1.41209e+06	1.35162e+06	1.53121e+06
HMDB0000159	http://www.hmdb.ca/metabolites/HMDB00159	Amino acids	L-phenylalanine	C9H11NO2	1293000	1433000	1631000	1553000	1906000	1588000	1576000	1770000
HMDB0000161	https://hmdb.ca/metabolites/HMDB0000161	Amino acids	L-alanine	C3H7NO2	10040	12690	13470	13980	17280	17810	16000	15900
HMDB0000162	http://www.hmdb.ca/metabolites/HMDB00162	Amino acids	L-proline	C5H9NO2	83220	75210	84840	82080	101600	96060	88200	100400
HMDB0000167	http://www.hmdb.ca/metabolites/HMDB00167	Amino acids	L-threonine	C4H9NO3	108100	101700	115600	114800	133600	130100	113400	131800
HMDB0000172	http://www.hmdb.ca/metabolites/HMDB00172	Amino acids	L-isoleucine	C6H13NO2	1.28019e+06	1.42742e+06	1.66021e+06	1.53145e+06	2.01886e+06	1.6037e+06	1.551e+06	1.7956e+06
HMDB0000177	http://www.hmdb.ca/metabolites/HMDB00177	Amino acids	L-histidine	C6H9N3O2	15760	16380	21730	19870	25700	19740	20970	24070
HMDB0000182	http://www.hmdb.ca/metabolites/HMDB00182	Amino acids	L-lysine	C6H14N2O2	7171	9365	5685	4952	14590	8894	8979	11120
HMDB0000187	https://hmdb.ca/metabolites/HMDB0000187	Amino acids	L-serine	C3H7NO3	9384	10690	9817	11320	13790	13450	10370	12570
HMDB0000191	http://www.hmdb.ca/metabolites/HMDB00191	Amino acids	L-aspartic acid	C4H7NO4	215200	249800	282800	280300	330000	350500	334300	334300
HMDB0000192	http://www.hmdb.ca/metabolites/HMDB00192	Amino acids	L-cystine	C6H12N2O4S2	1141	897.6	1042	1017	926.6	1283	1006	1301
HMDB0000251	https://hmdb.ca/metabolites/HMDB0000251	Amino acids	Taurine	C2H7NO3S	384700	430200	434500	397200	470600	501200	484800	567500
HMDB0000267	http://www.hmdb.ca/metabolites/HMDB00267	Amino acids	Pyroglutamic acid	C5H7NO3	826600	1027000	1147000	1142000	1311000	1006000	944400	1152000
HMDB0000271	https://hmdb.ca/metabolites/HMDB0000271	Amino acids	Sarcosine	C3H7NO2	105000	119200	118200	141700	108200	108000	125300	126400
HMDB0000294	https://hmdb.ca/metabolites/HMDB0000294	Amino acids	Urea	CH4N2O	72840	78650	78910	89180	91720	75780	101300	93950
HMDB0000472	http://www.hmdb.ca/metabolites/HMDB00472	Amino acids	5-hydroxy-L-tryptophan	C11H12N2O3	731.1	1085	1396	1255	1469	1083	1188	1476
HMDB0000517	http://www.hmdb.ca/metabolites/HMDB00517	Amino acids	L-arginine	C6H14N4O2	20110	27170	29660	24070	43820	29850	26860	31460
HMDB0000562	http://www.hmdb.ca/metabolites/HMDB00562	Amino acids	Creatinine	C4H7N3O	70390	83110	80730	94910	85650	81600	73300	95270
HMDB0000641	http://www.hmdb.ca/metabolites/HMDB00641	Amino acids	L-glutamine	C5H10N2O3	322600	373000	437500	402200	512300	513400	394000	529300
HMDB0000656	https://hmdb.ca/metabolites/HMDB0000656	Amino acids	Cysteineglutathione disulfide	C13H22N4O8S2	47410	54090	66330	56620	69820	44740	48330	57700
HMDB0000687	http://www.hmdb.ca/metabolites/HMDB00687	Amino acids	L-leucine	C6H13NO2	664900	782800	840900	785600	1105000	884400	866200	967400
HMDB0000696	http://www.hmdb.ca/metabolites/HMDB00696	Amino acids	L-methionine	C5H11NO2S	46090	40870	46120	38350	51320	45670	44480	49860
HMDB0000725	https://hmdb.ca/metabolites/HMDB0000725	Amino acids	4-hydroxyproline	C5H9NO3	11980	16320	17350	18040	18860	16830	16390	19750
HMDB0000812	https://hmdb.ca/metabolites/HMDB0000812	Amino acids	N-acetyl-L-aspartic acid	C6H9NO5	4530	4096	4704	5515	3859	3154	4113	3965
HMDB0000883	http://www.hmdb.ca/metabolites/HMDB00883	Amino acids	L-valine	C5H11NO2	150700	201400	222100	207100	284800	225000	220000	253700
HMDB0000904	http://www.hmdb.ca/metabolites/HMDB00904	Amino acids	Citrulline	C6H13N3O3	5678	6871	7096	7019	8761	6549	8120	8475
HMDB0000929	http://www.hmdb.ca/metabolites/HMDB00929	Amino acids	L-tryptophan	C11H12N2O2	533200	626700	709800	648400	870400	664500	701400	749900
HMDB0001015	http://www.hmdb.ca/metabolites/HMDB01015	Amino acids	N-formyl-L-methionine	C6H11NO3S	2347	2619	2684	3275	3114	2766	3163	3274
HMDB0001539	http://www.hmdb.ca/metabolites/HMDB01539	Amino acids	Symmetric dimethylarginine	C8H18N4O2	1940	3205	3740	3768	4371	2682	2601	3779
HMDB0003337	https://hmdb.ca/metabolites/HMDB0003337	Amino acids	GSSG	C20H32N6O12S2	3013000	2746000	3151000	2994000	2556000	2522000	2496000	2806000
HMDB0003357	https://hmdb.ca/metabolites/HMDB0003357	Amino acids	N2-acetylornithine	C7H14N2O3	8039	12090	14000	11580	14980	9300	10370	15410
HMDB0006029	https://hmdb.ca/metabolites/HMDB0006029	Amino acids	N-acetylglutamine	C7H12N2O4	41250	44480	40480	53130	51950	48240	37200	62640
HMDB0006695	http://www.hmdb.ca/metabolites/HMDB06695	Amino acids	Prolylhydroxyproline	C10H16N2O4	21900	17950	18220	14450	22680	18210	20110	20150
HMDB0011170	http://www.hmdb.ca/metabolites/HMDB11170	Amino acids	L-gamma-glutamyl-L-isoleucine	C11H20N2O5	13760	18660	20290	22300	18910	18130	20410	22130
HMDB0011171	https://hmdb.ca/metabolites/HMDB0011171	Amino acids	Gamma-glutamylleucine	C11H20N2O5	46870	59670	63690	67420	60730	57720	62750	66460
HMDB0011621	http://www.hmdb.ca/metabolites/HMDB11621	Amino acids	Cinnamoylglycine	C11H11NO3	1549	1996	2614	2194	5220	1910	1894	2930
HMDB0011745	http://www.hmdb.ca/metabolites/HMDB11745	Amino acids	N-acetyl-L-methionine	C7H13NO3S	991.3	1133	1090	1090	1479	1020	1254	1439
HMDB0013220	https://hmdb.ca/metabolites/HMDB0013220	Amino acids	Beta-citryl-L-glutamic acid	C11H15NO10	19030	20580	28920	41690	1515000	1123000	1307000	4464000
HMDB0013302	https://hmdb.ca/metabolites/HMDB0013302	Amino acids	Phenylalanylphenylalanine	C18H20N2O3	1293	2618	2347	3307	1926	1901	2196	1952
HMDB0028683	http://www.hmdb.ca/metabolites/HMDB28683	Amino acids	Alanylaspartic acid	C7H12N2O5	30120	34910	35470	37050	34980	37350	43260	39220
HMDB0028796	https://hmdb.ca/metabolites/HMDB0028796	Amino acids	Glutaminylglutamic acid	C10H17N3O6	9287	13620	15100	20760	11180	10740	11900	16790
HMDB0028925	https://hmdb.ca/metabolites/HMDB0028925	Amino acids	Leucyl-aspartate	C10H18N2O5	17230	24790	26420	29970	23570	22850	28140	28110
HMDB0029098	http://www.hmdb.ca/metabolites/HMDB29098	Amino acids	Tyrosyl-alanine	C12H16N2O4	3142000	6293000	6371000	7079000	8721000	5186000	5119000	6309000
HMDB0029104	http://www.hmdb.ca/metabolites/HMDB29104	Amino acids	Tyrosyl-glutamate	C14H18N2O6	1203	1003	1089	1357	996.5	954	1003	1241
HMDB0029432	https://hmdb.ca/metabolites/HMDB0029432	Amino acids	S-methyl-L-cysteinesulfoxide	C4H9NO3S	10220	10490	11790	11700	14580	11290	11660	12650
HMDB0032756	http://www.hmdb.ca/metabolites/HMDB32756	Amino acids	N-methyl-1H-indole-3-propanamide	C12H14N2O	98890	119200	161000	133300	239100	91930	122500	148600
HMDB0062558	http://www.hmdb.ca/metabolites/HMDB62558	Amino acids	Pyroglutamine	C5H8N2O2	17050	22310	20530	21270	23520	21330	20150	23050
PubChem 71367139	https://pubchem.ncbi.nlm.nih.gov/compound/71367139	Amino acids	1-carboxy-L-prolylglycine	C8H12N2O5	2624	3541	2900	5289	3348	3149	4149	4025
HMDB0000925	https://hmdb.ca/metabolites/HMDB0000925	Aminoxides	Trimethylamine N-oxide	C3H9NO	795.3	1383	1591	1651	1648	1455	1093	1426
HMDB0000714	http://www.hmdb.ca/metabolites/HMDB00714	Benzoic acids	Hippuric acid	C9H9NO3	2790	4267	5104	3702	8234	3171	4810	4568
HMDB0000036	http://www.hmdb.ca/metabolites/HMDB00036	Bile acids	Taurocholic acid	C26H45NO7S	1248	1954	2175	1984	3512	1819	2215	2039
HMDB0000139	http://www.hmdb.ca/metabolites/HMDB00139	Carbohydrates	Glyceric acid	C3H6O4	2872	2585	2791	3897	3010	1829	2188	2819
HMDB0000230	http://www.hmdb.ca/metabolites/HMDB00230	Carbohydrates	N-acetylneuraminic acid	C11H19NO9	161900	176600	189100	253000	208500	166300	160300	185000
HMDB0000539	http://www.hmdb.ca/metabolites/HMDB00539	Carbohydrates	Arabinonic acid	C5H10O6	16590	17830	19690	16660	18060	19580	19940	23840
HMDB0000625	http://www.hmdb.ca/metabolites/HMDB00625	Carbohydrates	Gluconic acid	C6H12O7	179900	203500	216000	222500	173100	192200	216600	214400
HMDB0000943	http://www.hmdb.ca/metabolites/HMDB62620	Carbohydrates	L-threonic acid	C4H8O5	135900	154200	166900	190400	157000	151300	169800	183900
HMDB0000975	http://www.hmdb.ca/metabolites/HMDB00975	Carbohydrates	Trehalose	C12H22O11	7165	8756	10300	6958	1604	659.1	729.5	1094
HMDB0035589	http://www.hmdb.ca/metabolites/HMDB35589	Carbohydrates	Phlorin	C12H16O8	986.4	870.8	1033	1194	1551	760	874.3	1274
KEGG C04420		Carbohydrates	D-fructofuranose 1,2':2,3'-dianhydride	C12H20O10	13150	16370	20050	12890	3415	1905	2307	2017
HMDB0000094	http://www.hmdb.ca/metabolites/HMDB00094	Carboxylic acids	Citrate	C6H8O7	2.11597e+06	2.02627e+06	2.30839e+06	2.7344e+06	2.50765e+06	2.41231e+06	1.92093e+06	2.57954e+06
HMDB0000134	http://www.hmdb.ca/metabolites/HMDB00134	Carboxylic acids	Fumarate	C4H4O4	36240	52530	52010	72200	34570	29200	42070	41370
HMDB0000254	http://www.hmdb.ca/metabolites/HMDB00254	Carboxylic acids	Succinate	C4H6O4	78318.5	113255	122823	141611	121920	91026.1	113397	108324
HMDB0000661	http://www.hmdb.ca/metabolites/HMDB00661	Carboxylic acids	Glutaric acid	C5H8O4	9375	11510	13180	10640	13170	11510	12960	12610
HMDB0031162	https://hmdb.ca/metabolites/HMDB0031162	Carboxylic acids	3,3'-thiobispropanoic acid	C6H10O4S	760	1116	1418	1163	1810	1357	1441	1445
HMDB0000207	http://www.hmdb.ca/metabolites/HMDB00207	Fatty acids	Oleic acid	C18H34O2	72870	62060	56730	93660	51160	48320	65620	57040
HMDB0000623	https://hmdb.ca/metabolites/HMDB0000623	Fatty acids	Dodecanedioic acid	C12H22O4	13590	13280	13990	15020	12350	14270	13060	14700
HMDB0000673	http://www.hmdb.ca/metabolites/HMDB00673	Fatty acids	Linoleic acid	C18H32O2	12070	6697	7906	8627	7329	6285	10840	7650
HMDB0000754	https://hmdb.ca/metabolites/HMDB0000754	Fatty acids	3-hydroxyisovaleric acid	C5H10O3	11740	11370	12270	12030	17920	10640	13380	14380
HMDB0001043	https://hmdb.ca/metabolites/HMDB0001043	Fatty acids	Arachidonic acid	C20H32O2	15810	8728	7333	16590	4702	5631	12750	8702
HMDB0001388	http://www.hmdb.ca/metabolites/HMDB01388	Fatty acids	Alpha-linolenic acid	C18H30O2	3645	2901	2479	4691	2619	2117	2463	2282
HMDB0001987	http://www.hmdb.ca/metabolites/HMDB01987	Fatty acids	2-hydroxy-2-methylbutyric acid	C5H10O3	2842	3649	4040	3726	4758	3038	3586	3887
HMDB0001999	https://hmdb.ca/metabolites/HMDB0001999	Fatty acids	Eicosapentaenoic acid	C20H30O2	4612	4001	2729	5209	2042	1598	3905	2785
HMDB0002183	http://www.hmdb.ca/metabolites/HMDB02183	Fatty acids	Docosahexaenoic acid	C22H32O2	1866	1205	1016	2225	649.2	577.2	1243	1021
HMDB0003229	http://www.hmdb.ca/metabolites/HMDB03229	Fatty acids	Palmitoleic acid	C16H30O2	9319	13430	10480	11080	7470	9107	10610	12020
HMDB0010378	https://hmdb.ca/metabolites/HMDB0010378	Fatty acids	5,8,11-eicosatrienoic acid	C20H34O2	3238	2232	2083	4999	1779	1504	2354	2567
HMDB0062773	https://hmdb.ca/metabolites/HMDB0062773	Fatty acids	10-hydroxy-(2E,8E)-decadien-4-ynoic Acid	C10H12O3	2932	5465	3010	19910	2376	2661	4000	2584
HMDB0000086	http://www.hmdb.ca/metabolites/HMDB00086	Glycerophosphocholines	Glycerophosphocholine	C8H20NO6P	666700	1387000	1482000	1807000	1434000	1332000	1337000	1653000
HMDB0002815	http://www.hmdb.ca/metabolites/HMDB02815	Glycerophosphocholines	LysoPC(18:1)	C26H52NO7P	31300	78490	58970	116200	59580	69460	94740	104800
HMDB0010379	https://hmdb.ca/metabolites/HMDB0010379	Glycerophosphocholines	LysoPC(14:0)	C22H46NO7P	4360	7285	6179	10150	5105	5701	8508	9347
HMDB0010381	https://hmdb.ca/metabolites/HMDB0010381	Glycerophosphocholines	LysoPC(15:0)	C23H48NO7P	5865	12760	10410	15500	8761	11030	13580	15560
HMDB0010382	http://www.hmdb.ca/metabolites/HMDB10382	Glycerophosphocholines	LysoPC(16:0)	C24H50NO7P	45170	167700	123900	226400	126000	150100	196400	205700
HMDB0010384	http://www.hmdb.ca/metabolites/HMDB10384	Glycerophosphocholines	LysoPC(18:0)	C26H54NO7P	680900	679000	762700	983400	192700	704200	533100	1007000
HMDB0010386	http://www.hmdb.ca/metabolites/HMDB10386	Glycerophosphocholines	LysoPC(18:2)	C26H50NO7P	10190	9478	7764	16170	6284	7309	10540	10760
HMDB0010393	http://www.hmdb.ca/metabolites/HMDB10393	Glycerophosphocholines	LysoPC(20:3)	C28H52NO7P	8575	11340	7877	14280	6350	9942	11800	13830
HMDB0010396	http://www.hmdb.ca/metabolites/HMDB10396	Glycerophosphocholines	LysoPC(20:4)	C28H50NO7P	5425	9783	6001	13690	5929	7839	10660	11370
HMDB0010397	http://www.hmdb.ca/metabolites/HMDB10397	Glycerophosphocholines	LysoPC(20:5)	C28H48NO7P	1474	4233	1993	6009	1641	3433	4988	4331
HMDB0010402	http://www.hmdb.ca/metabolites/HMDB10402	Glycerophosphocholines	LysoPC(22:5)	C30H52NO7P	4535	6433	4151	8845	3617	5383	7169	8052
HMDB0010404	http://www.hmdb.ca/metabolites/HMDB10404	Glycerophosphocholines	LysoPC(22:6)	C30H50NO7P	475.5	906.1	586.1	1331	649.1	791.9	1113	1143
HMDB0010407	https://hmdb.ca/metabolites/HMDB0010407	Glycerophosphocholines	LysoPC(P-16:0/0:0)	C24H50NO6P	4919	9652	8159	13990	8743	9096	10890	11660
METLIN40386		Glycerophosphocholines	PC (16:0)	C24H52NO6P	1897	4502	3652	5797	4035	4255	4575	5277
		Glycerophosphocholines	sn2 LysoPC(16:0)	C24H50NO7PHCOOH	11770	21270	18590	33530	17950	20340	25500	22780
		Glycerophosphocholines	sn2 LysoPC(18:2)	C26H50NO7P	2636	2499	2073	3689	1824	2310	2954	2361
		Glycerophosphocholines	sn2 LysoPC(20:4)	C28H50NO7P	2647	2999	2608	5114	2594	3473	4206	3943
HMDB0011473	http://www.hmdb.ca/metabolites/HMDB11473	Glycerophosphoethanolamines	LysoPE(16:0)	C21H44NO7P	6967	12200	11430	18930	11490	13000	16940	14210
HMDB0011487	http://www.hmdb.ca/metabolites/HMDB11487	Glycerophosphoethanolamines	LysoPE(20:4)	C25H44NO7P	42750	43330	64450	55840	43580	42500	46670	48210
HMDB0011505	http://www.hmdb.ca/metabolites/HMDB11505	Glycerophosphoethanolamines	LysoPE(18:1)	C23H46NO7P	11680	10430	7385	14140	7446	8605	11570	11590
HMDB0000114	https://hmdb.ca/metabolites/HMDB0000114	Glycerophospholipids	Glycerylphosphorylethanolamine	C5H14NO6P	78720	76800	80360	109700	95530	92730	86930	93020
HMDB0000008	https://hmdb.ca/metabolites/HMDB0000008	Hydroxy acids	2-hydroxybutyric acid	C4H8O3	8672	13650	15360	15700	16710	10320	11230	11340
HMDB0000011	http://www.hmdb.ca/metabolites/HMDB00011	Hydroxy acids	(R)-3-Hydroxybutyric acid	C4H8O3	4553	5714	6961	6735	8761	5269	5549	7041
HMDB0000156	http://www.hmdb.ca/metabolites/HMDB0000156	Hydroxy acids	L-malic acid	C4H6O5	1.04759e+06	1.26456e+06	1.25993e+06	1.78698e+06	1.03654e+06	981159	1.18304e+06	1.24861e+06
HMDB0000190	http://www.hmdb.ca/metabolites/HMDB00190	Hydroxy acids	L-lactic acid	C3H6O3	884900	1093000	1138000	1331000	1274000	811100	991700	1141000
HMDB0000763	http://www.hmdb.ca/metabolites/HMDB00763	Indoles	5-hydroxyindoleacetic acid	C10H9NO3	957.3	1087	1050	1032	1450	968.9	1132	1410
HMDB0059765	https://hmdb.ca/metabolites/HMDB0059765	Indoles	3-indolehydracrylic acid	C11H11NO3	1549	1996	2614	2194	5220	1910	1894	2930
HMDB0240296	https://hmdb.ca/metabolites/HMDB0240296	Indolyl carboxylic acids	Tryptophan 2-C-mannoside	C17H22N2O7	157300	194600	220100	190700	208000	206100	211200	231500
HMDB0000005	https://hmdb.ca/metabolites/HMDB0000005	Keto acids	2-ketobutyric acid	C4H6O3	33750	45540	68730	70100	130400	39580	50510	67200
HMDB0000208	http://www.hmdb.ca/metabolites/HMDB00208	Keto acids	Alpha-ketoglutarate	C5H6O5	3857000	3725000	4626000	4176000	4451000	4105000	3563000	3900000
HMDB0000223	https://hmdb.ca/metabolites/HMDB0000223	Keto acids	Oxaloacetate	C10H10N2O4	19840	22120	24730	22350	36070	38310	27320	31350
HMDB0000243	http://www.hmdb.ca/metabolites/HMDB00243	Keto acids	Pyruvate	C3H4O3	2620000	3284000	3633000	3621000	4263000	2748000	3085000	3693000
HMDB0000695	http://www.hmdb.ca/metabolites/HMDB0000695	Keto acids	Ketoleucine	C6H10O3	1483000	1891000	2400000	2326000	3866000	1548000	1880000	2246000
HMDB0001552	https://hmdb.ca/metabolites/HMDB0001552	Keto acids	2-keto-glutaramic acid	C5H7NO4	512.6	722.5	899.4	549.9	1615	463.1	456.8	822.4
HMDB0007007	http://www.hmdb.ca/metabolites/HMDB07007	Lineolic acids	CPA(18:2(9Z,12Z)/0:0)	C21H37O6P	2436	2317	2852	2610	2998	2716	2701	2953
HMDB0000767	http://www.hmdb.ca/metabolites/HMDB00767	Nucleosides	Pseudouridine	C9H12N2O6	7115	7447	9671	8897	10550	7240	7557	9560
HMDB0000939	https://hmdb.ca/metabolites/HMDB0000939	Nucleosides	SAH	C14H20N6O5S	29420	34600	40200	36740	41440	29380	110700	15950
HMDB0001185	https://hmdb.ca/metabolites/HMDB0001185	Nucleosides	S-adenosylmethionine	C15H22N6O5S	3073	3685	4412	5087	4153	3686	3098	5392
HMDB0003540	https://hmdb.ca/metabolites/HMDB0003540	Nucleosides	3'-AMP	C10H14N5O7P	182300	579200	443600	769600	213600	181100	448000	250700
HMDB0000224	https://hmdb.ca/metabolites/HMDB0000224	Organic phosphoric acids	O-phosphoethanolamine	C2H8NO4P	11800	14840	15140	22310	14290	14100	15070	21180
HMDB0240316	https://hmdb.ca/metabolites/HMDB0240316	Organic phosphoric acids	Glycerophosphoglycerol	C6H15O8P	62330	68630	75290	129200	70960	67880	74730	81310
HMDB0011635	http://www.hmdb.ca/metabolites/HMDB11635	Organic sulfuric acids	p-cresol sulfate	C7H8O4S	3526	5428	6700	6100	12180	5331	5511	7061
HMDB0060015	http://www.hmdb.ca/metabolites/HMDB60015	Organic sulfuric acids	Phenol sulphate	C6H6O4S	4128	5191	5812	5485	5242	3907	4603	4848
HMDB0062550	http://www.hmdb.ca/metabolites/HMDB62550	Organic sulfuric acids	2-methoxyacetaminophen sulfate	C9H11NO6S	6363	8315	9485	8018	11050	10220	9417	11000
HMDB0134105	https://hmdb.ca/metabolites/HMDB0134105	Organic sulfuric acids	2-hydroxy-3-(sulfooxy)benzoic acid	C7H6O7S	38130	50820	45500	53130	52760	32750	41350	49980
METLIN 816036		Organic sulfuric acids	2-(2,6-dioxo-1,2,3,6-tetrahydropyrimidin-4-yl)ethane-1-sulfonic acid	C6H8N2O5S	3350	5754	4949	5328	4139	3646	2778	2659
HMDB0000684	http://www.hmdb.ca/metabolites/HMDB00684	Organooxygen	L-kynurenine	C10H12N2O3	851.3	1094	1272	1064	1491	1155	1219	1511
HMDB0031861	http://www.hmdb.ca/metabolites/HMDB31861	Organooxygen	2-acetylpyrazine	C6H6N2O	107400	75020	127700	75530	123900	132200	102100	126800
HMDB0000755	http://www.hmdb.ca/metabolites/HMDB00755	Phenylpropanoic acids	Hydroxyphenyllactic acid	C9H10O4	26460	27220	36050	30910	39760	33370	36410	43640
HMDB0125533	https://hmdb.ca/metabolites/HMDB0125533	Phenylpropanoic acids	3,5-dihydroxyphenylpropionic acid	C9H10O4	26590	27260	36160	30970	39870	33470	36520	44210
HMDB0011749	https://hmdb.ca/metabolites/HMDB0011749	Piperidines	2-piperidinone	C5H9NO	21260	19480	32190	19200	23560	24730	21550	27560
KEGG C01727	https://www.genome.jp/dbget-bin/www_bget?cpd:C01727	Pteridines	Lumichrome	C12H10N4O2	2677	3868	4006	3894	4319	3507	4056	4150
HMDB0000195	http://www.hmdb.ca/metabolites/HMDB00195	Purine nucleosides	Inosine	C10H12N4O5	321700	444800	548600	672300	325200	304800	256400	403200
HMDB0001563	http://www.hmdb.ca/metabolites/HMDB01563	Purine nucleosides	1-methylguanosine	C11H15N5O5	585.6	746.2	766.6	833.7	557.9	470.3	459.8	590.6
HMDB0003331	http://www.hmdb.ca/metabolites/HMDB03331	Purine nucleosides	1-methyladenosine	C11H15N5O4	1195	1501	697.8	1731	1191	1101	1682	1621
HMDB0004824	https://hmdb.ca/metabolites/HMDB0004824	Purine nucleosides	N2,N2-dimethylguanosine	C12H17N5O5	486.3	476.3	544.7	818.9	852.7	678.4	680.2	691.6
HMDB0000912	http://www.hmdb.ca/metabolites/HMDB00912	Purine nucleosides	Succinyladenosine	C14H17N5O8	2433	2516	2874	4745	3500	3306	3095	3570
HMDB0000175	http://www.hmdb.ca/metabolites/HMDB00175	Purine nucleotides	Inosinic acid	C10H13N4O8P	2859	8584	6172	11120	3353	2472	6752	3661
HMDB0001397	http://www.hmdb.ca/metabolites/HMDB01397	Purine nucleotides	Guanosine monophosphate	C10H14N5O8P	14060	29080	25420	40550	13110	10280	22520	14480
HMDB0000132	http://www.hmdb.ca/metabolites/HMDB00132	Purines	Guanine	C5H5N5O	9329	7346	10750	12000	3443	4662	6955	5742
HMDB0000157	http://www.hmdb.ca/metabolites/HMDB00157	Purines	Hypoxanthine	C5H4N4O	3168	3948	4049	3673	2106	3648	6633	2389
HMDB0000289	http://www.hmdb.ca/metabolites/HMDB00289	Purines	Uric acid	C5H4N4O3	21095.3	36444.6	40786	33400.2	53469.9	26884.9	31913.6	37522.6
HMDB0000292	https://hmdb.ca/metabolites/HMDB0000292	Purines	Xanthine	C5H4N4O2	3538	4007	4042	4981	1485	1054	1609	1521
HMDB0014581	http://www.hmdb.ca/metabolites/HMDB14581	Purines	Allopurinol	C5H4N4O	202100	246200	309400	355600	195000	162800	188800	211800
HMDB0001126	http://www.hmdb.ca/metabolites/HMDB01126	Pyridines	Nornicotine	C9H12N2	158400	202700	221300	177200	162600	190100	209100	199400
HMDB0001406	http://www.hmdb.ca/metabolites/HMDB01406	Pyridines	Niacinamide	C6H6N2O	394600	666300	518400	786500	383100	333700	632200	516200
HMDB0001538	http://www.hmdb.ca/metabolites/HMDB01538	Pyridines	3-pyridylacetic acid	C7H7NO2	26300	25410	28440	26660	29020	26390	24720	30490
HMDB0000089	http://www.hmdb.ca/metabolites/HMDB00089	Pyrimidine nucleosides	Cytidine	C9H13N3O5	2122	2746	3533	4297	2807	2518	2044	2756
HMDB0001564	https://hmdb.ca/metabolites/HMDB0001564	Pyrimidine nucleotides	CDP-ethanolamine	C11H20N4O11P2	13510	17460	17270	23850	13350	12430	12310	15840
HMDB0031641	https://hmdb.ca/metabolites/HMDB0031641	Pyrrolidines	Pyrrolidine	C4H9N	244900	248600	314800	273700	375500	273300	309200	325200
HMDB0000062	http://www.hmdb.ca/metabolites/HMDB00062	Quaternary ammonium salts	L-Carnitine	C7H15NO3	93690	109300	122700	114700	127900	116300	120300	147400
HMDB0000097	http://www.hmdb.ca/metabolites/HMDB00097	Quaternary ammonium salts	Choline	C5H13NO	436300	468700	456400	481500	531800	506400	456300	499000
HMDB0000895	https://hmdb.ca/metabolites/HMDB0000895	Quaternary ammonium salts	Acetylcholine	C7H15NO2	26290	30620	30920	33790	29840	29930	26700	33970
HMDB0001565	http://www.hmdb.ca/metabolites/HMDB01565	Quaternary ammonium salts	Phosphorylcholine	C5H14NO4P	179600	336100	366800	566400	293500	314600	286200	337600
PubChem 26384	https://pubchem.ncbi.nlm.nih.gov/compound/26384	Quinolines	3-methyl-2-quinoxalinone	C9H8N2O	473200	570800	651200	662600	741500	451700	572700	643900

## Sheet: Table S5 
Table S5 Summary of identified metabolites in VSMCs after overexpression of RIMKLA
Metabolite name	Min.	1st Qu.	Median	Mean	3rd Qu.	Max.
Isovalerylcarnitine	35730	47157.5	50600	50536.2	54377.5	65680
Propionylcarnitine	70800	85515	92370	93885	104600	118800
L-Acetylcarnitine	78790	85630	99155	102712	110975	149600
Valerylcarnitine	43680	56675	62495	63188.8	69590	84300
Isobutyrylcarnitine	11660	14207.5	18020	17553.8	20315	24140
Dodecanoylcarnitine	2055	2420.5	8617.5	6555.62	9381.25	9530
L-Palmitoylcarnitine	16420	18627.5	23855	23637.5	25012.5	37490
Oleoylcarnitine	13450	17302.5	20250	20238.8	22835	27430
Hexanoylcarnitine	1500	2486.75	2621.5	2569	2794.5	3100
Butyrylcarnitine	26040	31575	33350	33321.2	35810	39070
Tetradecanoylcarnitine	2347	2705	2874.5	3056.25	3392.25	4135
Stearoylcarnitine	11900	20610	24025	24061.2	26672.5	38770
Methacholine	11440	14362.5	15025	15180	16045	18640
Pantothenic acid	210200	246025	268200	268650	285925	336800
L-Aspartic acid	215200	272675	306400	297150	334300	350500
Glycine	6115	6319.5	6638.5	7022.75	7945.75	8285
L-Alanine	10040	13275	14940	14646.2	16320	17810
L-Proline	75210	82935	86520	88951.2	97145	101600
Taurine	384700	421950	452550	458838	488900	567500
GSSG	2496000	2547500	2776000	2785500	2998750	3151000
L-Threonine	101700	112075	115200	118638	130525	133600
Pipecolic acid	14690	17327.5	17990	18650	21055	22000
L-Leucine	664900	784900	853550	862150	905150	1105000
Beta-Citryl-L-glutamic acid	19030	26835	582345	1.0649e+06	1359000	4464000
L-Glutamine	322600	388750	419850	435538	512575	529300
N-Acetyl-L-aspartic acid	3154	3938.5	4104.5	4242	4573.5	5515
L-Serine	9384	10231.8	11005	11423.9	12790	13790
L-Lysine	4952	6799.5	8936.5	8844.5	9803.75	14590
L-Valine	150700	205675	221050	220600	232175	284800
1-Methylhistidine	1479	2670.75	2931.5	2825.62	3139.25	3625
Citrulline	5678	6790.5	7057.5	7321.12	8208.75	8761
L-Phenylalanine	1293000	1523000	1582000	1593750	1665750	1906000
L-Histidine	15760	18900	20420	20527.5	22315	25700
N-Acetyl-L-methionine	991.3	1072.5	1111.5	1187.04	1300.25	1479
L-Tryptophan	533200	642975	682950	688038	719825	870400
L-Isoleucine	1.28019e+06	1.50544e+06	1.57735e+06	1.60855e+06	1.69406e+06	2.01886e+06
L-Methionine	38350	43577.5	45880	45345	47055	51320
Alanylaspartic acid	30120	34962.5	36260	36545	37817.5	43260
L-Arginine	20110	26162.5	28415	29125	30252.5	43820
S-Methyl-L-cysteinesulfoxide	10220	11090	11680	11797.5	12005	14580
Urea	72840	77932.5	84045	85291.2	92277.5	101300
L-Tyrosine	1.14647e+06	1.33782e+06	1.39109e+06	1.41716e+06	1.48793e+06	1.75584e+06
N-Formyl-L-methionine	2347	2667.75	2940	2905.25	3190.75	3275
4-Hydroxyproline	11980	16372.5	17090	16940	18245	19750
Pyroglutamine	17050	20435	21300	21151.2	22495	23520
Prolylhydroxyproline	14450	18145	19165	19208.8	20587.5	22680
Glutathione	4312000	8415750	8547000	8070750	8665250	9042000
Tyrosyl-Glutamate	954	1001.38	1046	1105.81	1212.5	1357
Cinnamoylglycine	1549	1906	2095	2538.38	2693	5220
5-Hydroxy-L-tryptophan	731.1	1084.5	1221.5	1210.39	1414.25	1476
L-Cystine	897.6	986.15	1029.5	1076.78	1176.5	1301
Phenylalanylphenylalanine	1293	1919.75	2074	2192.5	2414.75	3307
gamma-Aminobutyric acid	11460	14750	16310	17183.8	17517.5	28920
N-Acetylglutamine	37200	41057.5	46360	47421.2	52245	62640
Creatine	3466000	3530000	3691500	3758750	3887250	4300000
Glutaminylglutamic acid	9287	11070	12760	13672.1	15522.5	20760
L-Glutamic acid	3138000	3569500	3695000	3650625	3762500	3967000
N-Methyl-1H-indole-3-propanamide	91930	114122	127900	139315	151700	239100
Pyroglutamic acid	826600	990600	1084500	1069500	1148250	1311000
L-gamma-glutamyl-L-isoleucine	13760	18527.5	19600	19323.8	20840	22300
N2-Acetylornithine	8039	10102.5	11835	11971.1	14245	15410
gamma-Glutamylleucine	46870	59182.5	61740	60663.8	64382.5	67420
Tyrosyl-Alanine	3142000	5169250	6301000	6027500	6548000	8721000
Sarcosine	105000	108150	118700	119000	125575	141700
Leucyl-Aspartate	17230	23390	25605	25135	28117.5	29970
Symmetric dimethylarginine	1940	2661.75	3472.5	3260.75	3770.75	4371
Creatinine	70390	78872.5	82355	83120	87965	95270
Cysteineglutathione disulfide	44740	48100	55355	55630	59857.5	69820
1-Carboxy-L-prolylglycine	2624	3086.75	3444.5	3628.12	4056	5289
Trimethylamine N-oxide	795.3	1310.5	1440.5	1380.29	1605.25	1651
Hippuric acid	2790	3569.25	4417.5	4580.75	4883.5	8234
Taurocholic acid	1248	1920.25	2011.5	2118.25	2185	3512
Trehalose	659.1	1002.88	4281	4658.2	7562.75	10300
D-Fructofuranose 1,2':2,3'-dianhydride	1905	2234.5	8152.5	9013	13955	20050
Arabinonic acid	16590	17537.5	18820	19023.8	19752.5	23840
Glyceric acid	1829	2485.75	2805	2748.88	2906.5	3897
N-Acetylneuraminic acid	160300	165200	180800	187588	193950	253000
Phlorin	760	873.425	1009.7	1067.94	1214	1551
Gluconic acid	173100	189125	208950	202275	216150	222500
L-Threonic Acid	135900	153475	161950	163675	173325	190400
3,3'-Thiobispropanoic acid	760	1151.25	1387.5	1313.75	1442	1810
Fumarate	29200	35822.5	41720	45023.8	52140	72200
Glutaric acid	9375	11292.5	12060	11869.4	13012.5	13180
Succinate	78318.5	104000	113326	111334	122146	141611
Citrate	1.92093e+06	2.09354e+06	2.36035e+06	2.32568e+06	2.52562e+06	2.7344e+06
Docosahexaenoic acid	577.2	924.3	1113	1225.3	1398.75	2225
Alpha-Linolenic acid	2117	2417.75	2549	2899.62	3087	4691
Eicosapentaenoic Acid	1598	2557.25	3345	3360.12	4153.75	5209
Oleic acid	48320	55337.5	59550	63432.5	67432.5	93660
5,8,11-Eicosatrienoic acid	1504	2007	2293	2594.5	2734.75	4999
3-Hydroxyisovaleric acid	10640	11647.5	12150	12966.2	13630	17920
Arachidonic acid	4702	6907.5	8715	10030.8	13515	16590
10-hydroxy-(2E,8E)-decadien-4-ynoic Acid	2376	2641.75	2971	5367.25	4366.25	19910
Palmitoleic acid	7470	9266	10545	10439.5	11315	13430
2-Hydroxy-2-methylbutyric acid	2842	3449	3687.5	3690.75	3925.25	4758
Dodecanedioic acid	12350	13225	13790	13782.5	14377.5	15020
Linoleic acid	6285	7171	7778	8425.5	9180.25	12070
LysoPC(18:2)	6284	7650.25	9834	9811.88	10595	16170
LysoPC(18:0)	192700	642525	692550	692875	817875	1007000
sn2 LysoPC(18:2)	1824	2250.75	2430	2543.25	2715.5	3689
LysoPC(16:0)	45170	125475	158900	155171	198725	226400
PC (16:0)	1897	3939.25	4378.5	4248.75	4750.5	5797
LysoPC(18:1)	31300	59427.5	73975	76692.5	97255	116200
LysoPC(P-16:0/0:0)	4919	8597	9374	9638.62	11082.5	13990
LysoPC(22:6)	475.5	633.35	849	874.462	1120.5	1331
LysoPC(15:0)	5865	9997.75	11895	11683.2	14060	15560
Glycerophosphocholine	666700	1335750	1410500	1.38734e+06	1524750	1807000
sn2 LysoPC(20:4)	2594	2637.25	3236	3448	4008.75	5114
LysoPC(20:5)	1474	1905	3833	3512.75	4495.25	6009
LysoPC(14:0)	4360	5552	6732	7079.38	8717.75	10150
LysoPC(20:4)	5425	5983	8811	8837.12	10837.5	13690
sn2 LysoPC(16:0)	11770	18430	20805	21466.2	23460	33530
LysoPC(22:5)	3617	4439	5908	6023.12	7389.75	8845
LysoPC(20:3)	6350	8400.5	10641	10499.2	12307.5	14280
LysoPE(20:4)	42500	43185	45125	48416.2	50117.5	64450
LysoPE(18:1)	7385	8315.25	11000	10355.8	11612.5	14140
LysoPE(16:0)	6967	11475	12600	13145.9	14892.5	18930
Glycerylphosphorylethanolamine	76800	79950	89830	89223.8	93647.5	109700
L-Malic acid	981159	1.04482e+06	1.21583e+06	1.22605e+06	1.26108e+06	1.78698e+06
(R)-3-Hydroxybutyric acid	4553	5479	6224.5	6322.88	6981	8761
2-Hydroxybutyric acid	8672	11002.5	12495	12872.8	15445	16710
L-Lactic acid	811100	965000	1115500	1.08309e+06	1174250	1331000
5-Hydroxyindoleacetic acid	957.3	1016.23	1068.5	1135.9	1201.5	1450
3-Indolehydracrylic acid	1549	1906	2095	2538.38	2693	5220
Tryptophan 2-C-mannoside	157300	193625	207050	202438	213425	231500
Oxaloacetate	19840	22292.5	26025	27761.2	32530	38310
2-Ketobutyric acid	33750	44050	58855	63226.2	69072.5	130400
Ketoleucine	1483000	1797000	2068500	2205000	2344500	3866000
2-Keto-glutaramic acid	456.8	500.225	636.2	755.212	841.65	1615
Pyruvate	2620000	3000750	3452500	3368375	3648000	4263000
alpha-Ketoglutarate	3563000	3824000	4002500	4050375	4244750	4626000
CPA(18:2(9Z,12Z)/0:0)	2317	2566.5	2708.5	2697.88	2877.25	2998
3'-AMP	181100	205775	347150	383512	480800	769600
SAH	15950	29410	35670	42303.8	40510	110700
Pseudouridine	7115	7395.25	8227	8504.62	9587.75	10550
S-Adenosylmethionine	3073	3538.25	3919.5	4073.25	4580.75	5392
Glycerophosphoglycerol	62330	68442.5	72845	78791.2	76795	129200
O-Phosphoethanolamine	11800	14242.5	14955	16091.2	16650	22310
2-methoxyacetaminophen sulfate	6363	8240.75	9451	9233.5	10415	11050
2-(2,6-Dioxo-1,2,3,6-tetrahydropyrimidin-4-yl)ethane-1-sulfonic acid	2659	3207	3892.5	4075.38	5043.75	5754
p-Cresol sulfate	3526	5403.75	5805.5	6479.62	6790.25	12180
Phenol sulphate	3907	4484.25	5019.5	4902	5302.75	5812
2-hydroxy-3-(sulfooxy)benzoic acid	32750	40545	47740	45552.5	51305	53130
L-Kynurenine	851.3	1086.5	1187	1207.16	1326.75	1511
2-Acetylpyrazine	75020	95457.5	115650	108831	127025	132200
Hydroxyphenyllactic acid	26460	29987.5	34710	34227.5	37247.5	43640
3,5-Dihydroxyphenylpropionic acid	26590	30042.5	34815	34381.2	37357.5	44210
2-Piperidinone	19200	20815	22555	23691.2	25437.5	32190
Lumichrome	2677	3777.75	3950	3809.62	4079.5	4319
1-Methylguanosine	459.8	536	588.1	626.337	751.3	833.7
Inosine	256400	317475	364200	409625	470750	672300
N2,N2-Dimethylguanosine	476.3	530.1	679.3	653.638	723.425	852.7
1-Methyladenosine	697.8	1168.5	1348	1339.97	1636.25	1731
Succinyladenosine	2433	2784.5	3200.5	3254.88	3517.5	4745
Guanosine monophosphate	10280	13822.5	18500	21187.5	26335	40550
Inosinic acid	2472	3229.5	4916.5	5621.62	7210	11120
Xanthine	1054	1512	2573.5	2779.62	4015.75	4981
Guanine	3443	5472	7150.5	7528.38	9684.25	12000
Allopurinol	162800	193450	206950	233962	262000	355600
Uric acid	21095.3	30656.4	34922.4	35189.6	38338.4	53469.9
Hypoxanthine	2106	2973.25	3660.5	3701.75	3973.25	6633
Niacinamide	333700	391725	517300	528875	640725	786500
3-Pyridylacetic acid	24720	26077.5	26525	27178.8	28585	30490
Nornicotine	158400	173550	194750	190100	204300	221300
Cytidine	2044	2419	2751	2852.88	2988.5	4297
CDP-ethanolamine	12310	13120	14675	15752.5	17317.5	23850
Pyrrolidine	244900	267125	291450	295650	317400	375500
Choline	436300	456375	475100	479550	500850	531800
L-Carnitine	93690	113350	118300	119036	124000	147400
Phosphorylcholine	179600	291675	325350	335100	344900	566400
Acetylcholine	26290	29055	30275	30257.5	31637.5	33970
3-methyl-2-Quinoxalinone	451700	546400	608300	595950	654050	741500
Min. Minimum; 1st Qu. First quartile; 3rd Qu. Third quartile; Max. Maximum

## Sheet: Table S6
Table S6 Mass spectrometry data for potential RIMKLA interacting molecules
Accession	Description	Score	Coverage	# Proteins	# Unique Peptides	# Peptides	# PSMs	# AAs	MW (kD)	calc. pI
F7FFV2	Keratin, type II cytoskeletal 5 (Fragment) OS=Rattus norvegicus GN=Krt5 PE=3 SV=1 - [F7FFV2_RAT]	99.9123	24.24	3	8	13	32	396	44.116	5.33838
	A2	Sequence	# PSMs	# Proteins	# Protein Groups	Protein Group Accessions	Modifications	ΔCn	q-Value	PEP	XCorr	Charge	MH+ [Da]	ΔM [ppm]	RT [min]	# Missed Cleavages
	High	TEAESWYQTKYEELQQTAGR	4	2	1	F7FFV2		0	0	5.574e-07	5.22072	3	2418.13	4.51909	54.1481	1
	High	SLDLDSIIAEVK	8	7	3	Q4FZU2;F7FFV2;Q6IG05		0	0	4.977e-06	4.10547	2	1302.72	5.95421	69.905	0
	High	YEELQQTAGR	2	2	1	F7FFV2		0	0	6.379e-05	3.75514	2	1194.58	6.86112	24.3233	0
	High	LRSEIDNVKK	1	2	1	F7FFV2		0	0	0.003576	3.71606	3	1201.7	6.45397	15.7476	2
	High	TEAESWYQTK	2	2	1	F7FFV2		0	0	0.04859	3.45802	2	1242.57	3.8531	34.4552	0
	High	VDALmDEINFmK	1	2	1	F7FFV2	M5(Oxidation); M11(Oxidation)	0	0	0.03907	3.23327	2	1457.68	6.97636	48.7405	0
	High	WTLLQEQGTK	2	2	1	F7FFV2		0	0	0.0681	3.18379	2	1203.64	5.0934	45.516	0
	High	VDALMDEINFMK	1	2	1	F7FFV2		0	0	0.001365	3.00716	2	1425.68	3.59563	63.8949	0
	High	DVDAAYmNK	1	5	3	Q4FZU2;F7FFV2;Q6IG04	M7(Oxidation)	0	0	0.01136	2.63769	2	1042.45	3.57158	17.2269	0
	High	NKYEDEINKR	5	5	2	F7FFV2;Q10758		0	0	0.005699	2.62664	3	1308.66	5.806	21.6106	2
	High	YEDEINK	1	9	5	Q6IMF3;F7FFV2;Q6IG05;Q6IG02;Q10758		0	0	0.03565	2.60203	2	910.421	6.42323	16.2205	0
	High	NKYEDEINK	1	5	2	F7FFV2;Q10758		0	0	0.03575	2.51011	3	1152.56	4.72566	20.5058	1
	High	VLDTKWTLLQEQGTK	2	2	1	F7FFV2		0	0	0.05105	2.45265	2	1759.97	5.17843	50.7554	1
	High	HEISEMNR	1	2	1	F7FFV2		0	0	0.03676	2.25741	2	1015.47	3.6977	14.2532	0
Q10758	Keratin, type II cytoskeletal 8 OS=Rattus norvegicus GN=Krt8 PE=1 SV=3 - [K2C8_RAT]	85.3923	7.87	9	2	6	30	483	53.9853	5.99854
	A2	Sequence	# PSMs	# Proteins	# Protein Groups	Protein Group Accessions	Modifications	ΔCn	q-Value	PEP	XCorr	Charge	MH+ [Da]	ΔM [ppm]	RT [min]	# Missed Cleavages
	High	LALDIEIATYR	20	6	1	Q10758		0	0	2.164e-05	3.70674	2	1277.71	1.70187	81.7062	0
	High	AQYEEIANR	2	1	1	Q10758		0	0	0.03742	2.86438	2	1093.53	5.99869	26.2648	0
	High	NKYEDEINKR	5	5	2	F7FFV2;Q10758		0	0	0.005699	2.62664	3	1308.66	5.806	21.6106	2
	High	YEDEINK	1	9	5	Q6IMF3;F7FFV2;Q6IG05;Q6IG02;Q10758		0	0	0.03565	2.60203	2	910.421	6.42323	16.2205	0
	High	NKYEDEINK	1	5	2	F7FFV2;Q10758		0	0	0.03575	2.51011	3	1152.56	4.72566	20.5058	1
	High	LLEGEESR	1	9	2	Q10758;G3V8C3		0	0	0.02469	2.22714	2	932.475	7.42868	17.7754	0
Q6IMF3	Keratin, type II cytoskeletal 1 OS=Rattus norvegicus GN=Krt1 PE=2 SV=1 - [K2C1_RAT]	75.9972	8.8	1	7	8	22	625	64.7911	7.86963
	A2	Sequence	# PSMs	# Proteins	# Protein Groups	Protein Group Accessions	Modifications	ΔCn	q-Value	PEP	XCorr	Charge	MH+ [Da]	ΔM [ppm]	RT [min]	# Missed Cleavages
	High	FLEQQNQVLQTKWELLQQVDTSTR	5	1	1	Q6IMF3		0	0	5.06644e-08	5.81234	3	2932.53	5.06827	63.6867	1
	High	FLEQQNQVLQTK	4	3	1	Q6IMF3		0	0	2.339e-05	4.86214	2	1475.79	5.37961	37.2043	0
	High	WELLQQVDTSTR	6	1	1	Q6IMF3		0	0	0.0001484	3.87334	2	1475.76	5.21637	54.9153	0
	High	TNAENEFVTIKK	2	1	1	Q6IMF3		0	0	7.065e-05	3.78642	2	1393.74	3.49911	34.2867	1
	High	LLRDYQELMNTK	1	1	1	Q6IMF3		0	0	6.967e-06	3.31844	3	1523.8	6.46792	46.4124	1
	High	TNAENEFVTIK	1	1	1	Q6IMF3		0	0	0.07235	2.85229	2	1265.64	1.73082	41.4224	0
	High	YEDEINK	1	9	5	Q6IMF3;F7FFV2;Q6IG05;Q6IG02;Q10758		0	0	0.03565	2.60203	2	910.421	6.42323	16.2205	0
	High	DYQELmNTK	2	1	1	Q6IMF3	M6(Oxidation)	0	0	0.03947	2.53117	2	1157.52	5.98826	24.5633	0
Q6IFW6	Keratin, type I cytoskeletal 10 OS=Rattus norvegicus GN=Krt10 PE=3 SV=1 - [K1C10_RAT]	63.3521	15.02	4	7	8	21	526	56.4705	5.14795
	A2	Sequence	# PSMs	# Proteins	# Protein Groups	Protein Group Accessions	Modifications	ΔCn	q-Value	PEP	XCorr	Charge	MH+ [Da]	ΔM [ppm]	RT [min]	# Missed Cleavages
	High	QSLEASLAETEGR	2	1	1	Q6IFW6		0	0	5.822e-06	3.74569	2	1390.68	2.29982	43.1429	0
	High	LKYENEVALR	3	1	1	Q6IFW6		0	0	0.007285	3.56828	3	1234.68	4.21765	34.1728	1
	High	ADLEmQIESLTEELAYLK	3	1	1	Q6IFW6	M5(Oxidation)	0	0	0.001377	3.48534	2	2112.05	3.82377	75.3396	0
	High	LENEIQTYR	2	1	1	Q6IFW6		0	0	0.05107	3.32764	2	1165.59	7.6049	31.6358	0
	High	VTmQNLNDR	2	7	3	Q6IFW6;Q6IFV1;Q6IFU9	M3(Oxidation)	0	0	0.003249	3.24271	2	1106.53	5.94831	13.8424	0
	High	DAEAWFNEK	2	1	1	Q6IFW6		0	0	0.1042	2.93442	2	1109.5	7.19157	45.6705	0
	High	VTMQNLNDR	2	7	3	Q6IFW6;Q6IFV1;Q6IFU9		0	0	0.006539	2.91763	2	1090.54	6.52177	27.139	0
	High	QSVEADINGLR	2	2	1	Q6IFW6		0	0	0.00411	2.81618	2	1201.62	3.99006	42.2972	0
	High	YENEVALR	2	1	1	Q6IFW6		0	0	0.07475	2.59925	2	993.505	4.69547	28.6451	0
	High	ADLEMQIESLTEELAYLK	1	1	1	Q6IFW6		0	0.006	0.1082	2.97992	2	2096.05	2.94115	75.1486	0
Q6IFV1	Keratin, type I cytoskeletal 14 OS=Rattus norvegicus GN=Krt14 PE=2 SV=1 - [K1C14_RAT]	45.142	15.26	5	1	6	14	485	52.6509	5.16064
	A2	Sequence	# PSMs	# Proteins	# Protein Groups	Protein Group Accessions	Modifications	ΔCn	q-Value	PEP	XCorr	Charge	MH+ [Da]	ΔM [ppm]	RT [min]	# Missed Cleavages
	High	TEELNREVATNSELVQSGK	3	2	2	Q6IFV1;Q6IFU8		0	0	0.001923	3.7877	3	2104.06	2.16119	38.0762	1
	High	GQVGGDVNVEMDAAPGVDLSR	2	2	2	Q6IFV1;Q6IFU7		0	0	0.0001509	3.78033	2	2086	7.2644	50.2079	0
	High	VLDELTLAR	2	7	3	Q6IFV1;Q6IFU8;Q6IFU7		0	0	0.0009805	3.55807	2	1029.6	4.60287	46.0926	0
	High	EVATNSELVQSGK	2	2	2	Q6IFV1;Q6IFU8		0	0	0.03097	3.30933	2	1361.7	6.24591	25.2231	0
	High	VTmQNLNDR	2	7	3	Q6IFW6;Q6IFV1;Q6IFU9	M3(Oxidation)	0	0	0.003249	3.24271	2	1106.53	5.94831	13.8424	0
	High	VTMQNLNDR	2	7	3	Q6IFW6;Q6IFV1;Q6IFU9		0	0	0.006539	2.91763	2	1090.54	6.52177	27.139	0
	High	TMQNLEIELQSQLSMK	1	1	1	Q6IFV1		0	0	0.002106	2.40521	3	1892.95	2.55334	65.9462	0
Q4FZU2	Keratin, type II cytoskeletal 6A OS=Rattus norvegicus GN=Krt6a PE=1 SV=1 - [K2C6A_RAT]	43.4015	5.62	2	1	3	13	552	59.2127	7.94287
	A2	Sequence	# PSMs	# Proteins	# Protein Groups	Protein Group Accessions	Modifications	ΔCn	q-Value	PEP	XCorr	Charge	MH+ [Da]	ΔM [ppm]	RT [min]	# Missed Cleavages
	High	SLDLDSIIAEVK	8	7	3	Q4FZU2;F7FFV2;Q6IG05		0	0	4.977e-06	4.10547	2	1302.72	5.95421	69.905	0
	High	YEELQITAGR	4	2	1	Q4FZU2		0	0	0.002935	4.06167	2	1179.61	3.96644	38.9524	0
	High	DVDAAYmNK	1	5	3	Q4FZU2;F7FFV2;Q6IG04	M7(Oxidation)	0	0	0.01136	2.63769	2	1042.45	3.57158	17.2269	0
Q6IFU8	Keratin, type I cytoskeletal 17 OS=Rattus norvegicus GN=Krt17 PE=2 SV=1 - [K1C17_RAT]	33.1527	12.93	4	2	6	11	433	48.0931	5.021
	A2	Sequence	# PSMs	# Proteins	# Protein Groups	Protein Group Accessions	Modifications	ΔCn	q-Value	PEP	XCorr	Charge	MH+ [Da]	ΔM [ppm]	RT [min]	# Missed Cleavages
	High	TEELNREVATNSELVQSGK	3	2	2	Q6IFV1;Q6IFU8		0	0	0.001923	3.7877	3	2104.06	2.16119	38.0762	1
	High	VLDELTLAR	2	7	3	Q6IFV1;Q6IFU8;Q6IFU7		0	0	0.0009805	3.55807	2	1029.6	4.60287	46.0926	0
	High	EVATNSELVQSGK	2	2	2	Q6IFV1;Q6IFU8		0	0	0.03097	3.30933	2	1361.7	6.24591	25.2231	0
	High	NHEEEMNALR	1	2	2	Q6IFU8;Q6IFU7		0	0	0.04504	2.5552	2	1242.56	3.96904	23.8378	0
	High	LASYLDKVR	2	3	1	Q6IFU8		0	0	0.008446	2.48775	2	1064.61	3.21013	34.5861	1
	High	DAEDWFFSK	1	1	1	Q6IFU8		0	0	0.05242	2.47217	2	1144.49	-2.29826	59.5108	0
Q6IG05	Keratin, type II cytoskeletal 75 OS=Rattus norvegicus GN=Krt75 PE=3 SV=2 - [K2C75_RAT]	32.2938	5.35	1	1	3	10	542	58.9906	8.07471
	A2	Sequence	# PSMs	# Proteins	# Protein Groups	Protein Group Accessions	Modifications	ΔCn	q-Value	PEP	XCorr	Charge	MH+ [Da]	ΔM [ppm]	RT [min]	# Missed Cleavages
	High	SLDLDSIIAEVK	8	7	3	Q4FZU2;F7FFV2;Q6IG05		0	0	4.977e-06	4.10547	2	1302.72	5.95421	69.905	0
	High	YEDEINK	1	9	5	Q6IMF3;F7FFV2;Q6IG05;Q6IG02;Q10758		0	0	0.03565	2.60203	2	910.421	6.42323	16.2205	0
	High	YEELQVTAGR	1	1	1	Q6IG05		0	0	0.08126	2.27339	2	1165.59	2.56939	33.2752	0
G3V8C3	Vimentin OS=Rattus norvegicus GN=Vim PE=3 SV=1 - [G3V8C3_RAT]	26.5973	11.37	7	4	5	9	466	53.6681	5.12256
	A2	Sequence	# PSMs	# Proteins	# Protein Groups	Protein Group Accessions	Modifications	ΔCn	q-Value	PEP	XCorr	Charge	MH+ [Da]	ΔM [ppm]	RT [min]	# Missed Cleavages
	High	TVETRDGQVINETSQHHDDLE	4	2	1	G3V8C3		0	0	0.0004411	3.93516	3	2423.12	7.29953	31.0715	1
	High	SLYSSSPGGAYVTR	1	2	1	G3V8C3		0	0	0.00679	3.72971	2	1444.71	0.162994	37.7603	0
	High	DGQVINETSQHHDDLE	2	2	1	G3V8C3		0	0	0.005303	3.32461	2	1836.81	5.08719	28.4494	0
	High	FADLSEAANR	1	2	1	G3V8C3		0	0	0.001156	2.75129	2	1093.53	4.30597	32.6884	0
	High	LLEGEESR	1	9	2	Q10758;G3V8C3		0	0	0.02469	2.22714	2	932.475	7.42868	17.7754	0
Q6IFU9	Protein Krt16 OS=Rattus norvegicus GN=Krt16 PE=2 SV=1 - [Q6IFU9_RAT]	23.1171	8.86	4	2	3	8	463	50.7457	5.12256
	A2	Sequence	# PSMs	# Proteins	# Protein Groups	Protein Group Accessions	Modifications	ΔCn	q-Value	PEP	XCorr	Charge	MH+ [Da]	ΔM [ppm]	RT [min]	# Missed Cleavages
	High	GQTGGDVNVEmDAAPGVDLSR	1	2	1	Q6IFU9	M11(Oxidation)	0	0	0.03181	3.32747	2	2103.97	3.92768	40.956	0
	High	VTmQNLNDR	2	7	3	Q6IFW6;Q6IFV1;Q6IFU9	M3(Oxidation)	0	0	0.003249	3.24271	2	1106.53	5.94831	13.8424	0
	High	GQTGGDVNVEMDAAPGVDLSR	2	2	1	Q6IFU9		0	0	0.0174	3.00827	2	2087.97	3.2763	46.9846	0
	High	VTMQNLNDR	2	7	3	Q6IFW6;Q6IFV1;Q6IFU9		0	0	0.006539	2.91763	2	1090.54	6.52177	27.139	0
	High	ASLENSLEETK	1	2	1	Q6IFU9		0	0	0.07996	2.34477	2	1220.61	5.676	34.9417	0
Q6IFU7	Keratin, type I cytoskeletal 42 OS=Rattus norvegicus GN=Krt42 PE=3 SV=1 - [K1C42_RAT]	19.6613	10.84	3	1	4	6	452	50.1819	5.16064
	A2	Sequence	# PSMs	# Proteins	# Protein Groups	Protein Group Accessions	Modifications	ΔCn	q-Value	PEP	XCorr	Charge	MH+ [Da]	ΔM [ppm]	RT [min]	# Missed Cleavages
	High	GQVGGDVNVEMDAAPGVDLSR	2	2	2	Q6IFV1;Q6IFU7		0	0	0.0001509	3.78033	2	2086	7.2644	50.2079	0
	High	VLDELTLAR	2	7	3	Q6IFV1;Q6IFU8;Q6IFU7		0	0	0.0009805	3.55807	2	1029.6	4.60287	46.0926	0
	High	DAEEWFFTK	1	1	1	Q6IFU7		0	0	0.1042	3.26757	2	1172.53	2.08661	59.2851	0
	High	NHEEEMNALR	1	2	2	Q6IFU8;Q6IFU7		0	0	0.04504	2.5552	2	1242.56	3.96904	23.8378	0
F6SF42	Protein Krt33b OS=Rattus norvegicus GN=Krt31 PE=3 SV=1 - [F6SF42_RAT]	9.54895	6.91	2	2	3	4	405	46.0875	4.86865
	A2	Sequence	# PSMs	# Proteins	# Protein Groups	Protein Group Accessions	Modifications	ΔCn	q-Value	PEP	XCorr	Charge	MH+ [Da]	ΔM [ppm]	RT [min]	# Missed Cleavages
	High	LVVQIDNAK	1	3	2	F6SF42;Q6IFV6		0	0	0.007509	2.80531	2	999.585	1.33261	33.2873	0
	High	QLVESDINGLR	1	2	1	F6SF42		0	0	0.08451	2.71035	2	1243.67	3.20593	41.3357	0
	High	TIEELQQK	2	2	1	F6SF42		0	0	0.07012	2.30442	2	988.537	5.61974	23.6042	0
F1LMV6	Protein Dsp OS=Rattus norvegicus GN=Dsp PE=1 SV=1 - [F1LMV6_RAT]	9.29617	1.36	1	3	3	3	2877	332.187	6.82959
	A2	Sequence	# PSMs	# Proteins	# Protein Groups	Protein Group Accessions	Modifications	ΔCn	q-Value	PEP	XCorr	Charge	MH+ [Da]	ΔM [ppm]	RT [min]	# Missed Cleavages
	High	LLEAQIATGGIIDPK	1	1	1	F1LMV6		0	0	0.03209	3.65154	2	1538.88	3.11478	53.1784	0
	High	ALLQAILQTEDMLK	1	1	1	F1LMV6		0	0	0.03823	3.34238	2	1586.89	2.74309	73.3695	0
	High	ETQSQLETER	1	1	1	F1LMV6		0	0	0.03974	2.30225	2	1220.58	5.7872	19.2629	0
Q6IG04	Keratin, type II cytoskeletal 72 OS=Rattus norvegicus GN=Krt72 PE=3 SV=2 - [K2C72_RAT]	9.09695	4.04	2	1	2	3	520	56.8159	7.35693
	A2	Sequence	# PSMs	# Proteins	# Protein Groups	Protein Group Accessions	Modifications	ΔCn	q-Value	PEP	XCorr	Charge	MH+ [Da]	ΔM [ppm]	RT [min]	# Missed Cleavages
	High	FLEQQNQVLETK	2	2	1	Q6IG04		0	0	0.003195	3.55293	2	1476.77	3.63258	39.118	0
	High	DVDAAYmNK	1	5	3	Q4FZU2;F7FFV2;Q6IG04	M7(Oxidation)	0	0	0.01136	2.63769	2	1042.45	3.57158	17.2269	0
Q6IG02	Keratin, type II cytoskeletal 2 epidermal OS=Rattus norvegicus GN=Krt2 PE=3 SV=1 - [K22E_RAT]	7.90131	2.63	3	2	3	3	685	69.0852	7.69385
	A2	Sequence	# PSMs	# Proteins	# Protein Groups	Protein Group Accessions	Modifications	ΔCn	q-Value	PEP	XCorr	Charge	MH+ [Da]	ΔM [ppm]	RT [min]	# Missed Cleavages
	High	KYEDEINKR	1	2	1	Q6IG02		0	0	0.07443	2.9401	3	1194.62	5.587	15.568	2
	High	YEDEINK	1	9	5	Q6IMF3;F7FFV2;Q6IG05;Q6IG02;Q10758		0	0	0.03565	2.60203	2	910.421	6.42323	16.2205	0
	High	DYQELMNVK	1	3	1	Q6IG02		0	0	0.09641	2.35917	2	1139.54	3.23773	43.6689	0
F1LTQ2	Uncharacterized protein (Fragment) OS=Rattus norvegicus PE=3 SV=1 - [F1LTQ2_RAT]	7.43294	5.19	9	1	1	2	308	34.41	5.50342
	A2	Sequence	# PSMs	# Proteins	# Protein Groups	Protein Group Accessions	Modifications	ΔCn	q-Value	PEP	XCorr	Charge	MH+ [Da]	ΔM [ppm]	RT [min]	# Missed Cleavages
	High	SYELPDGQVITIGNER	2	9	1	F1LTQ2		0	0	1.279e-05	4.07566	2	1790.9	3.28519	57.6639	0
Q6IFV6	Protein Krt35 OS=Rattus norvegicus GN=Krt35 PE=2 SV=1 - [Q6IFV6_RAT]	6.2115	4.62	1	1	2	2	455	50.6426	5.0083
	A2	Sequence	# PSMs	# Proteins	# Protein Groups	Protein Group Accessions	Modifications	ΔCn	q-Value	PEP	XCorr	Charge	MH+ [Da]	ΔM [ppm]	RT [min]	# Missed Cleavages
	High	QNQEYQVLLDVR	1	1	1	Q6IFV6		0	0	0.001319	3.40619	2	1504.78	4.75755	53.9174	0
	High	LVVQIDNAK	1	3	2	F6SF42;Q6IFV6		0	0	0.007509	2.80531	2	999.585	1.33261	33.2873	0
Q68FQ6	Protein RGD1305207 OS=Rattus norvegicus GN=RGD1305207 PE=2 SV=1 - [Q68FQ6_RAT]	5.24035	4.47	4	1	1	2	179	19.0945	7.82568
	A2	Sequence	# PSMs	# Proteins	# Protein Groups	Protein Group Accessions	Modifications	ΔCn	q-Value	PEP	XCorr	Charge	MH+ [Da]	ΔM [ppm]	RT [min]	# Missed Cleavages
	High	LLEGEEQR	2	4	1	Q68FQ6		0	0	0.008561	2.88708	2	973.501	6.30086	18.9606	0
Q00715	Histone H2B type 1 OS=Rattus norvegicus PE=1 SV=2 - [H2B1_RAT]	4.22311	12	10	1	1	1	125	13.9816	10.3599
	A2	Sequence	# PSMs	# Proteins	# Protein Groups	Protein Group Accessions	Modifications	ΔCn	q-Value	PEP	XCorr	Charge	MH+ [Da]	ΔM [ppm]	RT [min]	# Missed Cleavages
	High	AmGImNSFVNDIFER	1	10	1	Q00715	M2(Oxidation); M5(Oxidation)	0	0	0.008897	4.22311	2	1775.82	4.4165	64.0338	0
Q3KR94	Protein Vtn OS=Rattus norvegicus GN=Vtn PE=2 SV=1 - [Q3KR94_RAT]	2.80176	2.51	1	1	1	1	478	54.6902	6.04932
	A2	Sequence	# PSMs	# Proteins	# Protein Groups	Protein Group Accessions	Modifications	ΔCn	q-Value	PEP	XCorr	Charge	MH+ [Da]	ΔM [ppm]	RT [min]	# Missed Cleavages
	High	FEDGVLDPDYPR	1	1	1	Q3KR94		0	0	0.08886	2.80176	2	1422.66	1.77431	47.4747	0
F1M2F6	Pyruvate kinase (Fragment) OS=Rattus norvegicus PE=3 SV=2 - [F1M2F6_RAT]	2.7045	1.78	1	1	1	1	505	55.0645	7.40088
	A2	Sequence	# PSMs	# Proteins	# Protein groups	Protein group accessions	Modifications	ΔCn	q-value	PEP	XCorr	Charge	MH+ (Da)	ΔM (ppm)	RT (min)	# Missed cleavages
	High	ITDNAYMEK	1	1	1	F1M2F6		0	0	0.02613	2.7045	2	1084.5	5.50717	30.3817	0
M0RCJ8	Protein Krt78 OS=Rattus norvegicus GN=Krt78 PE=4 SV=1 - [M0RCJ8_RAT]	2.66793	1.5	2	1	1	1	800	86.4729	6.78564
	A2	Sequence	# PSMs	# Proteins	# Protein Groups	Protein Group Accessions	Modifications	ΔCn	q-Value	PEP	XCorr	Charge	MH+ [Da]	ΔM [ppm]	RT [min]	# Missed Cleavages
	High	TLNNQFASFIDK	1	2	1	M0RCJ8		0	0	0.09201	2.66793	2	1397.71	5.56725	56.4923	0
P62804	Histone H4 OS=Rattus norvegicus GN=Hist1h4b PE=1 SV=2 - [H4_RAT]	2.17393	9.71	1	1	1	1	103	11.3604	11.356
	A2	Sequence	# PSMs	# Proteins	# Protein Groups	Protein Group Accessions	Modifications	ΔCn	q-Value	PEP	XCorr	Charge	MH+ [Da]	ΔM [ppm]	RT [min]	# Missed Cleavages
	High	ISGLIYEETR	1	1	1	P62804		0	0	0.009378	2.17393	2	1180.63	6.74257	41.7444	0
P02770	Serum albumin OS=Rattus norvegicus GN=Alb PE=1 SV=2 - [ALBU_RAT]	2.15299	1.15	1	1	1	1	608	68.6861	6.48096
	A2	Sequence	# PSMs	# Proteins	# Protein Groups	Protein Group Accessions	Modifications	ΔCn	q-Value	PEP	XCorr	Charge	MH+ [Da]	ΔM [ppm]	RT [min]	# Missed Cleavages
	High	LcVLHEK	1	1	1	P02770	C2(Carbamidomethyl)	0	0	0.05482	2.15299	2	898.487	5.65903	21.8374	0
PSMs. Peptide spectrum matches; AAs. Amino acids; MW. Molecular weight; calc. pI. Calculated isoelectric point; ΔCn. Delta Cn (difference of normalized correlation coefficient); PEP. Posterior error probability; q-value. a FDR (false discovery rate)-adjusted statistical metric derived from PEP; XCorr. Cross-correlation; MH+. Protonated molecular mass; ΔM. Mass error; RT. Retention time

## Sheet: Table S7
Table S7 The basal clinical characteristics of patients
Item	Normotension	Hypertension	P-value
Sex (male/female)	9/10	9/10	1
Age (year, mean±SEM)	35.78±1.54	32.05±1.73	0.116
SBP (mmHg, mean±SEM)	125.6±1.88	143.5±2.33	<0.001
DBP (mmHg, mean±SEM)	80.00±1.41	93.16±1.21	<0.001
BMI (kg/m2, mean±SEM)	31.44±0.77	33.36±0.87	0.107
HbA1c (%, mean±SEM)	5.76±0.063	5.57±0.079	0.068
Fasting glucose (mmol/L, mean±SEM)	5.11±0.19	4.90±0.14	0.38
TG (mmol/L, mean±SEM)	1.73±0.14	1.94±0.22	0.426
TC (mmol/L, mean±SEM)	5.08±0.20	4.88±0.21	0.495
HDL (mmol/L, mean±SEM)	1.18±0.045	1.06±0.052	0.089
LDL (mmol/L, mean±SEM)	3.51±0.19	3.41±0.19	0.712
Overweight/obese (%)	100	100	1
Data were presented as mean±SEM. SBP. Systolic blood pressure; DBP. Diastolic blood pressure; BMI. Body mass index; HbA1c. Hemoglobin A1c; TG. Triglyceride; TC. Serum total cholesterol; HDL. High density lipoprotein; LDL. Low density lipoprotein
